# Supplementary material for: Bipartite Recognition of DNA by TCF/Pangolin Is Remarkably Flexible and Contributes to Transcriptional Responsiveness and Tissue Specificity of Wingless Signaling
Source: PLoS Genet. 2014 Sep 4;10(9):e1004591. doi: 10.1371/journal.pgen.1004591 (PMC4154663; doi:10.1371/journal.pgen.1004591)
Supplement: Table S1 — List of primers and probes used in cloning, site directed mutagenesis and EMSA binding assays. (XLSX) [file pgen.1004591.s011.xlsx]

## Sheet: Sheet1
Labled probe for EMSA
IRSynAK6spFwd	/5IRD700/tacgatAAGATCAAAGGTGCAGTGCCGCCAgtcgta
IRSynAK6spRev	/5IRD700/tacgacTGGCGGCactgcaCCTTTGATCTTatcgac
Competitor probes for EMSA
SynAK0spFwd	tggtacgatAAGATCAAAGGGCCGCCAgtcgtacac
SynAK0spRev	gtgtacgacTGGCGGCCCTTTGATCTTatcgtacca
SynRW0spFwd	tggtacgatAAGATCAAAGGTGGCGGCgtcgtacac
SynRW0spRev	gtgtacgacGCCGCCACCTTTGATCTTatcgtacca
SynFF0spFwd	tggtacgatCCTTTGATCTTGCCGCCAgtcgtacac
SynFF0spRev	gtgtacgacTGGCGGCAAGATCAAAGGatcgtacca
SynKK0spFwd	tggtacgatCCTTTGATCTTTGGCGGCgtcgtacac
SynKK0spRev	gtgtacgacGCCGCCAAAGATCAAAGGatcgtacca
SynAK6spFwd	tacgatAAGATCAAAGGTGCAGTGCCGCCAgtcgta
SynAK6spRev	tacgacTGGCGGCactgcaCCTTTGATCTTatcgac
SynRW6spFwd	tacgatAAGATCAAAGGTGCAGTTGGCGGCgtcgta
SynRW6spRev	tacgacGCCGCCAactgcaCCTTTGATCTTatcgta
SynFF6spFwd	tacgatCCTTTGATCTTTGCAGTGCCGCCAgtcgta
SynFF6spRev	tacgacTGGCGGCactgcaAAGATCAAAGGatcgta
SynKK6spFwd	tacgatCCTTTGATCTTTGCAGTTGGCGGCgtcgta
SynKK6spRev	tacgacGCCGCCAactgcaAAGATCAAAGGatcgta
SynHMGonly1Fwd	tacgatAAGATCAAAGGTGCAGTGAATCCAgtcgta
SynHMGonly1Rev	tacgacTGGATTCactgcaCCTTTGATCTTatcgta
SynHMGonly2Fwd	tacgatCCTTTGATCTTTGCAGTGaatCCAgtcgta
SynHMGonly2Rev	tacgacTGGattCactgcaAAGATCAAAGGatcgta
Primers for cloning Candidate W-CRMs
fd96cMID
FWD	aaaagcggCCGCGTTGCACACTTCTGACT
REV	aaaaggtaccGGAGCCGCAGGGGCCAGATA
fkh3'UTR
FWD	aaagcggccgcTTGGGTTTCTTGGGGAGGGGG
REV	aaaaggtaccGCCGGCTACAACGCCCTCAG
Site Directed Mutagenesis Primers
nkdIntE mutants
HMG1/2mutFWD	CGCTGTGGAGGTCATTAGCTGTGGATGGACGCCGCCACCGCCGC
HMG1/2mutREV	GCGGCGGTGGCGGCGTCCATCCACAGCTAATGACCTCCACAGCG
HMG1/2Help1mutFWD	GCTGTGGAGGTCATTAGCTGTGCTTGGACGAATCCACCGCACTTTGCCGC
HMG1/2Help1mutREV	GCGGCAAAGTGCGGCGGTGGATTCGTCCAAGCACAGCTAATGACCTCCACAGC
HMG1mut/Help1mutFWD	GCTGTGGAGGTCATTAGCTTTGAGTGGACGAATCCACCGCACTTTGCCG
HMG1/Help1mutREV	CGGCAAAGTGCGGCGGTGGATTCGTCCACTCAAAGCTAATGACCTCCACAGC
Help2mutFWD	GATTATGTCAAAGCGAAAAATAATCCAAACATATGTGCCTCCAACC
Help2mutREV	GGTTGGAGGCACATATGTTTGGATTATTTTTCGCTTTGACATAATC
P2mutFWD	CGGTTTGGTTTTGATTATAGCACAGCGAAAAAGAATCCAAACATATGTGCCTCCAACC
P2mutREV	GGTTGGAGGCACATATGTTTGGATTCTTTTTCGCTGTGCTATAATCAAAACCAAACC
P2AK0spFWD	GGTTTTGATTATGTCAAAGCGCCGCCAAACATATGTGCCTCC
P2AK0spREV	GGAGGCACATATGTTTGGCGGCGCTTTGACATAATCAAAACC
P2AK12spFWD	GGTTTTGATTATGTCAAAGCACTAGGACTAGTGCCGCCAAACATATGTGCCTCC
P2AK12spREV	GGAGGCACATATGTTTGGCGGCACTAGTCCTAGTGCTTTGACATAATCAAAACC
P2FF0spFWD	GGTTTTGATGCTTTGACATAGCCGCCAAACATATGTGCCTCC
P2FF0spREV	GGAGGCACATATGTTTGGCGGCTATGTCAAAGCATCAAAACC
P2FF6spFWD	GGTTCGGTTTGGTTTTGATGCTTTGACATAGAAAAAGCCGCCAAACATATGTGC
P2FF6spREV	GCACATATGTTTGGCGGCTTTTTCTATGTCAAAGCATCAAAACCAAACCGAACC
P2FF12spFWD	GGTTTTGATGCTTTGACATAACTAGGACTAGTGCCGCCAAACATATGTGCCTCC
P2FF12spREV	GGAGGCACATATGTTTGGCGGCACTAGTCCTAGTTATGTCAAAGCATCAAAACC
nkdUPE2
FF1(PERF)FWD	CCATTAAACGCTGGCGGCAAGAACAAAGCCGAACCAACCGACCGGC
FF1(PERF)REV	GCCGGTCGGTTGGTTCGGCTTTGTTCTTGCCGCCAGCGTTTAATGG
FF6FWD	CCATTAAACGCTGCCGGCAGAAAAAAAGAACAAAGCCGAACCAACCGACCGGC
FF6REV	GCCGGTCGGTTGGTTCGGCTTTGTTCTTTTTTTCTGCCGGCAGCGTTTAATGG
AK1FWD	CCATTAAACGCTGCCGGCAGCTTTGTTCTTCGAACCAACCGACCGGC
AK1REV	CCGGTCGGTTGGTTCGAAGAACAAAGCTGCCGGCAGCGTTTAATG
AK6FWD	CCATTAAACGCTGCCGGCATTTTTCGCTTTGTTCTTCGAACCAACCGACCGGC
AK6REV	GCCGGTCGGTTGGTTCGAAGAACAAAGCGAAAAATGCCGGCAGCGTTTAATGG
nkdUPE2RW>AK
FWD	CGACGCAAATTGAAATATCGCATCAATTTGCTCGGCTGTCGCTTGTAATAAAAGTAAATAATA
REV	TATTATTTACTTTTATTACAAAGCGCGACAGCCGCCGAGCAAATTGATGCGATATTTCAATTTGCGTCG
SYNTHETIC W-CRMS
HMGonly1FWD	TGGATTCACTGCACCTTTGATCTTATCGACAAGATCAAAGGACGTCAGAATCCA
HMGonly1REV	TGGATTATGACGTCCTTTGATCTTGTCGATAAGATCAAAGGTGCAGTGAATCCA
HMGonly2FWD	TGGATTCACTGCAAAGATCAAAGGATCGACCCTTTGATCTTACGTCAGAATCCA
HMGonly2REV	TGGATTCTGACGTAAGATCAAAGGGTCGATCCTTTGATCTTTGCAGTGAATCCA
AK0FWD	TGGCGGCCCTTTGATCTTATCGACAAGATCAAAGGGCCGCCA
AK0REV	TGGCGGCCCTTTGATCTTGTCGATAAGATCAAAGGGCCGCCA
RW0FWD	GCCGCCACCTTTGATCTTATCGACAAGATCAAAGGTGGCGGC
RW0REV	GCCGCCACCTTTGATCTTGTCGATAAGATCAAAGGTGGCGGC
FF0FWD	TGGCGGCAAGATCAAAGGATCGACCCTTTGATCTTGCCGCCA
FF0REV	TGGCGGCAAGATCAAAGGGTCGATCCTTTGATCTTGCCGCCA
KK0FWD	GCCGCCAAAGATCAAAGGATCGACCCTTTGATCTTTGGCGGC
KK0REV	GCCGCCAAAGATCAAAGGGTCGATCCTTTGATCTTTGGCGGC
AK3FWD	TGGCGGCACTCCTTTGATCTTATCGACAAGATCAAAGGACGGCCGCCA
AK3REV	TGGCGGCCGTCCTTTGATCTTGTCGATAAGATCAAAGGAGTGCCGCCA
RW3FWD	GCCGCCAACTCCTTTGATCTTATCGACAAGATCAAAGGACGTGGCGGC
RW3REV	GCCGCCACGTCCTTTGATCTTGTCGATAAGATCAAAGGAGTTGGCGGC
FF3FWD	TGGCGGCACTAAGATCAAAGGATCGACCCTTTGATCTTACGGCCGCCA
FF3REV	TGGCGGCCGTAAGATCAAAGGGTCGATCCTTTGATCTTAGTGCCGCCA
KK3FWD	GCCGCCAACTAAGATCAAAGGATCGACCCTTTGATCTTACGTGGCGGC
KK3REV	GCCGCCACGTAAGATCAAAGGGTCGATCCTTTGATCTTAGTTGGCGGC
AK6FWD	TGGCGGCACTGCACCTTTGATCTTATCGACAAGATCAAAGGACGTCAGCCGCCA
AK6REV	TGGCGGCTGACGTCCTTTGATCTTGTCGATAAGATCAAAGGTGCAGTGCCGCCA
RW6FWD	GCCGCCAACTGCACCTTTGATCTTATCGACAAGATCAAAGGACGTCATGGCGGC
RW6REV	GCCGCCATGACGTCCTTTGATCTTGTCGATAAGATCAAAGGTGCAGTTGGCGGC
FF6FWD	TGGCGGCACTGCAAAGATCAAAGGATCGACCCTTTGATCTTACGTCAGCCGCCA
FF6REV	TGGCGGCTGACGTAAGATCAAAGGGTCGATCCTTTGATCTTTGCAGTGCCGCCA
KK6FWD	GCCGCCAACTGCAAAGATCAAAGGATCGACCCTTTGATCTTACGTCATGGCGGC
KK6REV	GCCGCCATGACGTAAGATCAAAGGGTCGATCCTTTGATCTTTGCAGTTGGCGGC
AK9FWD	TGGCGGCACTGCAGTCCCTTTGATCTTATCGACAAGATCAAAGGACGTCAGTCGCCGCCA
AK9REV	TGGCGGCGACTGACGTCCTTTGATCTTGTCGATAAGATCAAAGGGACTGCAGTGCCGCCA
RW9FWD	GCCGCCAACTGCAGTCCCTTTGATCTTATCGACAAGATCAAAGGACGTCAGTCTGGCGGC
RW9REV	GCCGCCAGACTGACGTCCTTTGATCTTGTCGATAAGATCAAAGGGACTGCAGTTGGCGGC
FF9FWD	TGGCGGCACTGCAGTCAAGATCAAAGGATCGACCCTTTGATCTTACGTCAGTCGCCGCCA
FF9REV	TGGCGGCGACTGACGTAAGATCAAAGGGTCGATCCTTTGATCTTGACTGCAGTGCCGCCA
KK9FWD	GCCGCCAACTGCAGTCAAGATCAAAGGATCGACCCTTTGATCTTACGTCAGTCTGGCGGC
KK9REV	GCCGCCAGACTGACGTAAGATCAAAGGGTCGATCCTTTGATCTTGACTGCAGTTGGCGGC
AK12FWD	TGGCGGCACTGCAGTCATGCCTTTGATCTTATCGACAAGATCAAAGGGTACTGACGTCAGCCGCCA
AK12REV	TGGCGGCTGACGTCAGTACCCTTTGATCTTGTCGATAAGATCAAAGGCATGACTGCAGTGCCGCCA
RW12FWD	GCCGCCAACTGCAGTCATGCCTTTGATCTTATCGACAAGATCAAAGGGTACTGACGTCATGGCGGC
RW12REV	GCCGCCATGACGTCAGTACCCTTTGATCTTGTCGATAAGATCAAAGGCATGACTGCAGTTGGCGGC
FF12FWD	TGGCGGCACTGCAGTCATGAAGATCAAAGGATCGACCCTTTGATCTTGTACTGACGTCAGCCGCCA
FF12REV	TGGCGGCTGACGTCAGTACAAGATCAAAGGGTCGATCCTTTGATCTTCATGACTGCAGTGCCGCCA
KK12FWD	GCCGCCAACTGCAGTCATGAAGATCAAAGGATCGACCCTTTGATCTTGTACTGACGTCATGGCGGC
KK12REV	GCCGCCATGACGTCAGTACAAGATCAAAGGGTCGATCCTTTGATCTTCATGACTGCAGTTGGCGGC
primers for In situ probes
fd96CaFWD	TCGCCGCTGGATATGAACAA
fd96CaREV	CATAGTGCAGAAACGGCACG
fd96CbFWD	ACGGAGATGGTGACCCACTA
fd96CbREV	AAAAGCGGCGGTGTTTTCTG
